# Supplementary material for: Attentional bias during emotional processing: Behavioral and electrophysiological evidence from an Emotional Flanker Task
Source: PLoS One. 2021 Apr 2;16(4):e0249407. doi: 10.1371/journal.pone.0249407 (PMC8018632; doi:10.1371/journal.pone.0249407)
Supplement: S1 Data — (XLSX) [file pone.0249407.s002.xlsx]

## Sheet: Data to Scientific Report
CODE	ACC_VC	ACC_VP	ACC_NC	ACC_NP	RT_VC	RT_VP	RT_NC	RT_NP	ROI1VC	ROI1VP	ROI1NC	ROI1NP	ROI2VC	ROI2VP	ROI2NC	ROI2NP	ROI3VC	ROI3VP	ROI3NC	ROI3NP	ROI4VC	ROI4VP	ROI4NC	ROI4NP
2001	0.95	0.8	0.82	0.87	1001.32	1020.73	1033.19	994.98	0.684926	0.298472	0.698338	0.559543	1.14816	1.01944	1.37542	1.92866	2.28746	2.3585	1.54543	2.2708	2.39567	2.93911	2.99287	2.14962
2002	1	0.95	0.83	0.9	798.25	926.98	1051.45	911.39	1.74215	0.737597	0.549181	0.506215	0.573083	0.477702	0.541621	0.547868	0.634754	0.427327	0.26028	0.377965	1.12895	0.70161	0.73429	0.512569
2003	0.97	0.93	0.84	0.95	1287.39	1201.61	1301.23	1211.08	4.06011	2.43758	1.28016	0.855879	2.28139	1.58148	2.16668	1.51794	2.24248	2.73443	1.55522	2.39179	2.86234	3.14221	3.38539	2.16469
2004	0.95	0.97	0.85	0.92	888.05	799.97	937.24	796.44	0.309464	0.966659	0.946409	0.535226	0.624352	1.5595	0.667177	1.62367	1.65253	2.19137	1.63452	2.20181	1.58261	4.11596	1.54536	2.46517
2005	0.87	0.95	0.86	0.98	950.25	837.98	846.95	843.22	1.23982	0.308006	1.26422	0.737931	0.92536	0.751708	0.413263	0.768486	1.26274	0.703812	0.59026	0.359446	1.97988	0.929016	0.986443	0.851572
2006	0.97	0.98	0.87	0.97	919.97	848.07	1047.92	860.72	1.25583	1.72731	1.30739	1.94677	2.47192	0.905941	0.968492	1.14325	3.90637	1.57391	2.26857	2.03231	3.25293	0.642617	1.97657	1.39871
2007	0.87	0.93	0.88	0.93	983.27	866.64	920.18	813.9	0.737094	0.744442	0.697571	0.319242	1.5353	2.4753	1.17299	2.76601	3.00806	2.78635	2.1166	2.38602	1.72135	2.26319	1.51633	2.44126
2008	0.93	0.95	0.89	0.93	1018	924.54	982.86	863.62	0.2435	0.490478	0.357033	0.585223	0.386405	0.674338	0.391858	0.406427	1.17263	0.559858	0.569748	0.321186	1.53389	0.679036	0.682858	0.820165
2009	0.93	0.88	0.9	0.97	979.02	1017.3	1049.04	1003.47	2.68179	1.9194	3.28615	1.67016	3.49322	1.58115	1.0353	1.76616	4.51671	1.33639	1.03049	1.84821	1.35052	1.5749	0.979344	2.2399
2010	0.95	0.98	0.91	0.97	1063.03	967.92	1065.13	1003.56	4.96509	1.65507	1.13275	1.85579	3.99197	3.28627	1.88513	3.37038	6.07813	3.12457	2.06405	3.10011	8.07799	3.31594	2.05278	3.49359
2011	0.97	0.97	0.92	0.9	912.23	867.07	985.89	891.34	0.587527	0.36959	0.22945	1.17643	0.562647	0.296867	0.79504	1.0315	1.68958	0.411507	0.869508	0.617831	2.0705	0.713327	1.51628	0.974905
2012	0.93	0.9	0.93	0.92	917.39	961.48	1015.35	982.07	0.654	0.915314	0.48072	0.568705	0.916144	0.252289	0.49925	0.378717	1.21385	0.484249	1.29477	0.544789	0.964976	0.359822	1.06703	0.464625
2013	0.95	0.98	0.94	0.95	926	922.14	928.58	856.08	0.387189	0.921046	0.744537	1.32677	2.02785	0.807825	1.15042	1.50407	2.46327	0.709844	1.87802	1.37829	3.0566	0.924214	2.24328	1.74303
2014	0.98	0.97	0.95	1	883.7	873.38	964.65	881.72	0.80205	0.371856	0.222238	0.779995	0.968997	0.677413	1.04668	0.642737	0.564257	0.344058	0.975668	0.545847	2.2514	0.403135	1.5843	0.932205
2015	0.97	0.65	0.96	0.63	894.36	911.95	917.22	848.39	1.84439	1.03232	1.02105	1.94752	0.841329	0.683872	0.626481	0.501432	1.66367	0.349828	0.908944	0.477699	1.06272	0.558939	1.47105	0.907471
2016	0.75	0.87	0.97	0.87	872.33	924.3	1027.65	910.53	1.23218	0.448447	1.18208	0.21901	0.302519	1.00208	0.885696	0.782551	0.656078	1.01141	0.455362	0.854854	0.858623	0.974136	0.465281	1.05877
2017	0.93	0.98	0.98	0.97	903.55	982.18	930.47	885.49	0.74667	0.631472	0.135667	0.407249	1.77327	0.470913	0.63546	0.772198	1.95101	0.861157	1.44747	0.917331	1.46454	0.613944	1.30321	0.675719
2018	0.98	0.97	0.99	0.93	895.28	943.1	966.87	948.09	0.925724	1.12113	0.447452	0.655053	1.89987	1.45803	1.74313	2.09697	2.89295	1.98815	3.19628	2.39166	1.17038	0.984381	1.61877	2.16623
2019	0.93	0.98	0.1	0.97	766.75	680.82	862.51	688.48	1.05018	1.76304	0.884883	1.94784	2.76296	2.48987	1.926	2.70954	2.89957	2.20756	1.97604	2.08778	3.35564	3.51584	2.46548	3.28154
2020	0.92	0.97	0.101	0.95	1058.04	1088.97	1065.5	1106.79	1.30652	0.87773	0.965002	1.62203	1.76588	1.17774	0.619526	1.74154	3.54176	2.31769	2.64972	2.40838	3.23623	3.25294	1.39045	2.27554
2021	0.88	0.92	0.102	0.97	965.36	999.73	1013.7	1000.78	0.973031	0.683855	0.923861	1.36467	0.618764	0.808919	0.521571	0.459425	0.621314	0.587723	0.721831	0.473008	1.63293	0.874241	1.02535	0.896937
2022	0.95	0.98	0.103	0.93	1040.64	1003.95	1028.51	1019.52	1.85726	1.43165	1.01533	2.23265	1.31951	0.485876	0.566425	0.893653	0.395673	0.808567	0.621271	0.558954	1.10443	0.310823	0.61734	0.894827
2023	0.98	0.95	0.104	0.97	874.83	934.28	926.19	893.83	1.2272	0.978306	0.887584	1.30919	1.80747	1.1464	0.491454	1.58935	0.928814	0.715729	0.944723	0.652084	1.6433	1.63406	1.95105	1.13352
2024	0.97	0.9	0.105	0.98	885.58	923.61	938.07	871.62	0.707348	1.23625	0.691026	1.09429	1.07338	0.368119	0.893776	1.30774	0.409943	0.610274	0.70639	0.838361	2.52198	1.17767	1.89599	3.29798
2025	0.87	0.95	0.106	0.9	978.27	956.31	1033.35	897.07	0.41214	0.394074	0.952143	0.482252	0.62796	0.276875	0.585653	0.721547	0.533207	0.289968	0.63273	0.7012	1.21935	1.27868	1.401	2.12975
2026	0.92	0.95	0.107	0.95	1029.2	1091.69	1054.88	1051.23	1.08023	0.689893	0.956	0.32859	0.506701	1.01246	0.907578	1.60157	0.824264	0.662036	1.90642	1.54024	1.38134	2.74174	1.90302	2.97495
2027	1	0.95	0.108	0.98	785.62	776.56	777.44	787.52	1.15812	0.808913	1.15896	0.589208	0.917584	0.925037	1.2671	0.98204	1.02996	0.461209	1.25303	0.444377	0.805091	0.604167	0.860182	0.513923
2028	0.97	0.9	0.109	0.87	915.05	1060.14	1071.75	1021.22	0.599856	0.28228	0.740224	0.200998	1.16039	1.23764	0.706771	0.80275	2.33845	1.6594	1.65137	1.38762	1.60172	1.7006	1.55033	1.11796
2029	0.93	0.88	0.11	0.95	948.27	1002.82	1026.02	930.39	2.16793	0.765057	0.374924	0.552004	0.669786	0.575379	0.479933	0.925714	2.21781	0.800542	1.229	1.47485	1.79039	2.39971	1.81973	2.66281
2030	0.97	0.95	0.97	0.98	1050.12	965.08	1027.36	903.28	0.839416	1.24256	1.17838	1.29447	1.07447	2.65933	1.55969	1.78576	1.5008	2.35391	1.7873	2.36269	1.93259	2.86716	2.42541	2.81572
2031	0.98	0.93	0.95	0.98	888.97	883.26	976.98	889.63	1.29556	1.00145	0.431875	0.93425	2.55681	1.29497	0.957284	2.23405	3.69118	1.72341	1.46688	2.76429	3.74438	1.94529	1.34333	2.42016
2032	0.95	0.83	0.75	0.9	917.45	1037.45	1051.21	989.4	0.868793	0.563045	0.844067	0.14647	0.609296	0.642705	0.826142	0.491782	0.775224	0.239204	0.381548	0.306099	2.16942	1.04903	0.896389	1.09671

## Sheet: Description of variables
CODE	CODE
ACC_VC	ACCURACY_Violent Central
ACC_VP	ACCURACY_Violent Peripheral
ACC_NC	ACCURACY_Neutral Central
ACC_NP	ACCURACY_Neutral Peripheral
RT_VC	Reaction Time_Violent Central
RT_VP	Reaction Time_Violent Peripheral
RT_NC	Reaction Time_Neutral Central
RT_NP	Reaction Time_Neutral Peripheral
ROI1VC	ROI1 Violent Central
ROI1VP	ROI1 Violent Peripheral
ROI1NC	ROI1 Neutral Central
ROI1NP	ROI1 Neutral Peripheral
ROI2VC	ROI2 Violent Central
ROI2VP	ROI2 Violent Peripheral
ROI2NC	ROI2 Neutral Central
ROI2NP	ROI2 Neutral Peripheral
ROI3VC	ROI3 Violent Central
ROI3VP	ROI3 Violent Peripheral
ROI3NC	ROI3 Neutral Central
ROI3NP	ROI3 Neutral Peripheral
ROI4VC	ROI4 Violent Central
ROI4VP	ROI4 Violent Peripheral
ROI4NC	ROI4 Neutral Central
ROI4NP	ROI4 Neutral Peripheral
